# Supplementary material for: Trypanosomal mitochondrial intermediate peptidase does not behave as a classical mitochondrial processing peptidase
Source: PLoS One. 2018 Apr 26;13(4):e0196474. doi: 10.1371/journal.pone.0196474 (PMC5919513; doi:10.1371/journal.pone.0196474)
Supplement: S1 Table — (XLSX) [file pone.0196474.s001.xlsx]

## Sheet: List2
MIP homologs
Albugo laibachii	CCA14361.1		Leishmania donovani	CBZ38904.1
Apis mellifera	XP_396237.5		Leishmania major	CAJ09412.1
Arabidopsis thaliana	BAB08670.1		Neurospora crassa	EAA34783.1
Batrachochytrium dendrobatidis	XP_006677169.1		Pediculus humanus	EEB15713.1
Bodo saltans	BSAL_45195.1		Penicillium chrysogenum	CAP80763.1
Brachypodium distachyon	XP_003563448.1		Phaeodactylum tricornutum	EEC43155.1
Brugia malayi	EDP37319.1		Physcomitrella patens	EDQ66412.1
Caenorhabditis elegans	CAC44308.2		Phytophthora infestans	EEY54537.1
Cryptococcus gattii	ADV21102.1		Polysphondylium pallidum	EFA82263.1
Cucumis sativus	XP_004160875.1		Saccharomyces cerevisiae	EEU05136.1
Danio rerio	XP_005157534.1		Thalassiosira pseudonana	EED87118.1
Dictyostelium discoideum	EEU04060.1		Thalassomonas viridans	WP_044842867.1
Dictyostelium fasciculatum	EGG22394.1		Trichinella spiralis	EFV60641.1
Dictyostelium purpureum	EGC38680.1		Trypanosoma brucei	Tb927.10.9820
Drosophila melanogaster	AAF57312.1		Trypanosoma cruzi	XP_819831
Ectocarpus siliculosus	CBJ26455.1		Zea mays	AFW69157.1
Homo sapiens	ABM87838.1
Thimet oligopeptidases
Homo sapiens	EAW69364.1		Trypanosoma brucei	AAT46476.1
Leishmania infantum	CAM68878.1		Yarrowia lipolytica	CAG78497.1
Phytophthora sojae	XP_009524758.1		Zea mays	XP_008672749.1
Thalassiosira pseudonana	EED87823.1
OpdA
Aeromonas enteropelogenes	WP_042071381.1		Plasmodium yoelii	EAA20206.1
Aliiglaciecola lipoytica	WP_008846497.1		Salmonella enterica	WP_000184178.1
Arabidopsis thaliana	BAA98181.1		Saprolegnia diclina	XP_008611746.1
Escherichia coli	WP_087934179.1		Spinacia oleracea	XP_021865542.1
Fistulifera solaris	GAX13786.1
Dcp
Bdellovibrio bacteriovorus	WP_015092191.1		Gregarina niphandrodes	XP_011134329.1
Escherichia coli	AKK17646.2		Leishmania donovani	AAV80217.1
Fistulifera solaris	GAX25683.1		Strigomonas culicis	EPY23466.1

## Sheet: List1
Aeromonas enteropelogenes	Aeromonas	enteropelogenes	(WP_042071381.1)					: Dictyostelium discoideum (EAL61305.1)	Homo sapiens (EAW69364.1)	Leishmania infantum (CAM68878.1)	Phytophthora sojae (XP_009524758.1)	Thalassiosira pseudonana (EED87823.1)	Trypanosoma brucei (AAT46476.1)	Yarrowia lipolytica (CAG78497.1)	Zea mays (XP_008672749.1)
Albugo laibachii	Albugo	laibachii	(CCA14361.1)
Aliiglaciecola lipoytica	Aliiglaciecola	lipoytica	(WP_008846497.1)
Apis mellifera	Apis	mellifera	(XP_396237.5)					Dictyostelium discoideum	Dictyostelium	discoideum	(EAL61305.1)
Arabidopsis thaliana	Arabidopsis	thaliana	(BAB08670.1)					Homo sapiens	Homo	sapiens	(EAW69364.1)
Babesia equi	Babesia	equi	(AFZ80863.1)					Leishmania infantum	Leishmania	infantum	(CAM68878.1)
Batrachochytrium dendrobatidis	Batrachochytrium	dendrobatidis	(XP_006677169.1)					Phytophthora sojae	Phytophthora	sojae	(XP_009524758.1)
Bdellovibrio bacteriovorus	Bdellovibrio	bacteriovorus	(WP_015092191.1)					Thalassiosira pseudonana	Thalassiosira	pseudonana	(EED87823.1)
Bodo saltans	Bodo	saltans	(BSAL_45195.1)					Trypanosoma brucei	Trypanosoma	brucei	(AAT46476.1)
Brachypodium distachyon	Brachypodium	distachyon	(XP_003563448.1)					Yarrowia lipolytica	Yarrowia	lipolytica	(CAG78497.1)
Brugia malayi	Brugia	malayi	(EDP37319.1)					Zea mays	Zea	mays	(XP_008672749.1)
Caenorhabditis elegans	Caenorhabditis	elegans	(CAC44308.2)
Cryptococcus gattii	Cryptococcus	gattii	(ADV21102.1)
Cryptosporidium muris	Cryptosporidium	muris	(EEA07527.1)
Cucumis sativus	Cucumis	sativus	(XP_004160875.1)
Danio rerio	Danio	rerio	(XP_005157534.1)
Dictyostelium discoideum	Dictyostelium	discoideum	(EEU04060.1)
Dictyostelium fasciculatum	Dictyostelium	fasciculatum	(EGG22394.1)
Dictyostelium purpureum	Dictyostelium	purpureum	(EGC38680.1)
Drosophila melanogaster	Drosophila	melanogaster	(AAF57312.1)
Ectocarpus siliculosus	Ectocarpus	siliculosus	(CBJ26455.1)
Homo sapiens	Homo	sapiens	(ABM87838.1)
Leishmania major	Leishmania	major	(CAJ09412.1)
Neospora caninum	Neospora	caninum	(CBZ53682.1)
Neurospora crassa	Neurospora	crassa	(EAA34783.1)
Pediculus humanus	Pediculus	humanus	(EEB15713.1)
Penicillium chrysogenum	Penicillium	chrysogenum	(CAP80763.1)
Phaeodactylum tricornutum	Phaeodactylum	tricornutum	(EEC43155.1)
Physcomitrella patens	Physcomitrella	patens	(EDQ66412.1)
Phytophthora infestans	Phytophthora	infestans	(EEY54537.1)
Polysphondylium pallidum	Polysphondylium	pallidum	(EFA82263.1)
Saccharomyces cerevisiae	Saccharomyces	cerevisiae	(EEU05136.1)
Schizosaccharomyces pombe	Schizosaccharomyces	pombe	(CAA94628.1)
Thalassiosira pseudonana	Thalassiosira	pseudonana	(EED87118.1)
Thalassomonas viridans	Thalassomonas	viridans	(WP_044842867.1)
Theileria parva	Theileria	parva	(EAN33752.1)
Trichinella spiralis	Trichinella	spiralis	(EFV60641.1)
Trichoplax adhaerens	Trichoplax	adhaerens	(EDV29207.1)
Trypanosoma brucei	Trypanosoma	brucei	(EAN78376.1)
Verrucomicrobiae bacterium	Verrucomicrobiae	bacterium	(EAN97980.1)
Zea mays	Zea	mays	(AFW69157.1)
