# Supplementary material for: Trypanosomal mitochondrial intermediate peptidase does not behave as a classical mitochondrial processing peptidase
Source: PLoS One. 2018 Apr 26;13(4):e0196474. doi: 10.1371/journal.pone.0196474 (PMC5919513; doi:10.1371/journal.pone.0196474)
Supplement: S2 Table — The sequences of mitochondrial proteins were obtained from (40) and assessed for the presence of the N-terminal mitochondrial targeting sequence with MPP and MIP cleavage site motives. MIP octapeptide target sequence was identified based on the amino acid residue at the position +1 (F/L/I) and +4 (T/S/G), relative to the MPP cleavage site. (XLS) [file pone.0196474.s002.xls]

## Sheet: List1
Accesion number	Name	Length of MTS	Hypothetical mitochondrial targeting sequence	Hypothetical MIP cleaved sequence
Tb10.406.0050	RNA-binding protein, putative HNRNPA	8	MKRTPVRV	LNATVAFL
Tb927.7.3950	TUTase RNA editing 3' terminal uridylyl transferase 1 RET1	8	MVSKYHRL	LQQGLREE
Tb10.70.1750	MP67 RNA editing complex protein MP67	11	MRNSLIQHTRN	LSATKQIT
Tb11.01.7300	poly(A) polymerase, putative	11	MPPSPAVVGRS	LVNSFKQF
Tb927.8.2540	3-ketoacyl-CoA thiolase, putative	14	MLRRTSSTFSAKRV	FVVGGHIT
Tb927.8.3300	hypothetical protein, conserved	15	MRRLFVTTASTLCRS	LHCTDTRT
Tb927.2.4380	hypothetical protein, conserved	16	MKRFGIWTRPSLGRRS	FYAGLDDS
Tb927.6.1410	hypothetical protein, conserved	16	MRCVRSAAVLVKFGRS	FDSTTRFG
Tb927.6.2790	L-threonine 3-dehydrogenase, putative	16	MFCFSRFALCAAAPRV	LVTGALGQ
Tb10.6k15.3080	dihydrolipoamide acetyltransferase precursor, putative	18	MFRRPVAQHIFPVCFARF	LTVTPIPM
Tb927.6.2010	AMP-binding enzyme, putative	18	MLRRLAGCVAFRKNVVRP	FMNSTALL
Tb927.6.4200	hypothetical protein, conserved	18	MPICPGLCGELAAVPFRV	FLGTLPTL
Tb09.211.1380	glycine cleavage system H protein, putative	23	MRRALFCPAATVAATIRFYTTRF	FTDSHEWV
Tb10.70.1410	PP2C protein phosphatase 2C, putative	25	MSGQGNLLRMFPLQHKKMSQFSLRF	LSVGVCEM
Tb927.4.4600	Mitochondrial ribosomal protein L51 / S25 / CI-B8 domain containing protein, putative	27	MSRNGELCLKKVIISYCPSNGAPNTRQ	FLATHLPH
Tb927.1.1690	MP90 nuclease, putative RNA editing complex protein	34	MGLHWPLARSSNWCHMRALSNEHLRRRVGAAVRS	IASTAPCF
Tb11.47.0024	Mitochondrial SSU ribosomal protein, putative	37	MRRWHRSLNPALFGERGSGHYFSTTRARLQLQAQDRI	ICGTHGAG
Tb11.02.2250	hypothetical protein, conserved	41	MHIWRTAASNWVKRHARSNAARWRRPEPASSSAAAKTIARL	LAVGGHGC
Tb927.5.1550	mitochondrial carrier protein, putative	58	MALPTSHVVQTPKRQEYLASCLSGCVAGVCSTCVINPLDTVRVRLSVSRSATGKAHRS	LLYTVRDL
Tb927.7.2760	ribosomal protein L22p/L17e, putative	64	MPRPAPRFAMGHMLPHRSNVGSQFLHTQRHGSRSTWYKKHYFSLRPFAIQRHHGTTPRILLDRS	LWKSLWIT
Tb927.3.1710	hypothetical protein, conserved	71	MCVFSSPFWCLCCNIGSITLVGSRYAGNSVASTIMYARFRTRSKFYFRPARPALAYNVDPNVMRRPKVKRG	LLKGTYSD
Tb927.11.13910	NADH-ubiquinone oxidoreductase complex I subunit, putative	77	MSVVGVSSYFLWTQKGNTVLPLVRGSGFLVPFQKLNGFYKYHVLSAAHVTCPVRYRQVYGNTVGLRAIGERHVSTRL	LKLGAGPA
Tb09.211.2370	mitochondrial carrier protein, putative	90	MDVICSALAGVMARAVCHPLDTAKTVTFTGFFGDSSSSLHVNSKGSLRHVASSIWRREGPGAFYRGAGVAIVGSAPGTALYLTTYTWSRD	FLQGYVSA

## Sheet: List2
Accesion number	Name	Hypothetical MIP cleaved sequence
Tb10.406.0050	RNA-binding protein, putative HNRNPA	LNATVAFL
Tb927.7.3950	TUTase RNA editing 3' terminal uridylyl transferase 1 RET1	LQQGLREE
Tb10.70.1750	MP67 RNA editing complex protein MP67	LSATKQIT
Tb11.01.7300	poly(A) polymerase, putative	LVNSFKQF
Tb927.8.2540	3-ketoacyl-CoA thiolase, putative	FVVGGHIT
Tb927.8.3300	hypothetical protein, conserved	LHCTDTRT
Tb927.2.4380	hypothetical protein, conserved	FYAGLDDS
Tb927.6.1410	hypothetical protein, conserved	FDSTTRFG
Tb927.6.2790	L-threonine 3-dehydrogenase, putative	LVTGALGQ
Tb10.6k15.3080	dihydrolipoamide acetyltransferase precursor, putative	LTVTPIPM
Tb927.6.2010	hypothetical protein, conserved	FMNSTALL
Tb927.6.4200	hypothetical protein, conserved	FLGTLPTL
Tb09.211.1380	glycine cleavage system H protein, putative	FTDSHEWV
Tb10.70.1410	PP2C protein phosphatase 2C, putative	LSVGVCEM
Tb927.4.4600	hypothetical protein, conserved	FLATHLPH
Tb927.1.1690	MP90 nuclease, putative RNA editing complex protein	IASTAPCF
Tb11.47.0024	hypothetical protein, conserved	ICGTHGAG
Tb11.02.2250	hypothetical protein, conserved	LAVGGHGC
Tb927.5.1550	mitochondrial carrier protein, putative	LLYTVRDL
Tb927.7.2760	hypothetical protein, conserved	LWKSLWIT
Tb927.3.1710	hypothetical protein, conserved	LLKGTYSD
Tb11.01.5480	hypothetical protein, conserved	LKLGAGPA
Tb09.211.2370	mitochondrial carrier protein, putative	FLQGYVSA
Predicted MIP substrates based on the T. brucei mitochondrial proteome.
